# Supplementary material for: Functional Analysis of TAAR1 Expression in the Intestine Wall and the Effect of Its Gene Knockout on the Gut Microbiota in Mice
Source: Int J Mol Sci. 2024 Dec 9;25(23):13216. doi: 10.3390/ijms252313216 (PMC11642329; doi:10.3390/ijms252313216)
Supplement: Supplementary file 1 [file ijms-25-13216-s001.zip]

Archive with 1 entries (1 files):
- ijms-3296607-supplementary.pdf
